# Supplementary material for: Aubergine and piRNAs promote germline stem cell self‐renewal by repressing the proto‐oncogene Cbl
Source: EMBO J. 2017 Oct 13;36(21):3194–211. doi: 10.15252/embj.201797259 (PMC5666619; doi:10.15252/embj.201797259)
Supplement: Supplementary file 4 — Source Data for Figure 3C and D [file EMBJ-36-3194-s003.zip]

Archive with 5 entries (4 files):
- EMBOJ_97259_Sourcedata_fig3C.pdf
- __MACOSX/
- __MACOSX/._EMBOJ_97259_Sourcedata_fig3C.pdf
- EMBOJ_97259_Sourcedata_fig3D.pdf
- __MACOSX/._EMBOJ_97259_Sourcedata_fig3D.pdf
